# Supplementary material for: A ribosome-interacting jumbophage protein associates with the phage nucleus to facilitate efficient propagation
Source: PLoS Pathog. 2025 Feb 24;21(2):e1012936. doi: 10.1371/journal.ppat.1012936 (PMC11849849; doi:10.1371/journal.ppat.1012936)
Supplement: S1 Data — Sheet 1: Raw data of One-step growth result of Churi against P. aeruginosa PAO1 for Fig 1C. Sheet 2: Raw data of Growth inhibition assay (real-time measurement by OD600) for Fig 2C–E. Sheet 3: Raw data of distribution plots corresponding to the kymograph show the different pattern of GFP intensity between (Fig 3E) sfGFP control and (Fig 3F) gp335-sfGFP. Sheet 4: Raw data of titer count (PFU/mL) in different minutes post-infection between wild-type (gp335WT) and gp335G2-2 mutant Churi as determined by spot test on P. aeruginosa K2733 lawns for Fig 5C. Sheet 5: Raw data of single-step time-to-lysis representing real-time bacterial cell lysis caused by the phage infection for Fig 5D–F. (XLSX) [file ppat.1012936.s011.xlsx]

## Sheet: Fig 1C
One-step growth result of Churi01 against P. aeruginosa PAO1
	pfu/ml							Log
mpi (min)	n1	n2	n3	n4	avg		n1	n2	n3	n4	avg log	SD log
0	1000	200	800	600	800		3	2.30103	2.90309	2.77815	2.89375	0.09081
10	1200	500	1600	1200	1333.33		3.07918	2.69897	3.20412	3.07918	3.12083	0.0588967
20	1400	1400	1400	1000	1266.67		3.14613	3.14613	3.14613	3	3.09742	0.0688854
30	1900	5100	2700	4200	2933.33		3.27875	3.70757	3.43136	3.62325	3.44446	0.140944
40	70000	81000	34000	104000	69333.3		4.8451	4.90849	4.53148	5.01703	4.79787	0.20102
50	370000	360000	170000	500000	346667		5.5682	5.5563	5.23045	5.69897	5.49921	0.197397
60	300000	800000	590000	500000	463333		5.47712	5.90309	5.77085	5.69897	5.64898	0.125016
70	420000	740000	660000	760000	613333		5.62325	5.86923	5.81954	5.88081	5.77454	0.109861
80	400000	1700000	400000	1200000	666667		5.60206	6.23045	5.60206	6.07918	5.7611	0.224917
90	1200000	2200000	2000000	1300000	1500000		6.07918	6.34242	6.30103	6.11394	6.16472	0.0974261
100	1600000	4300000	3900000	2700000	2.73333e+06		6.20412	6.63347	6.59106	6.43136	6.40885	0.15877

## Sheet: Fig 2C-E
Growth inhibition assay (real-time measurement) - OD600
gp122-phiPA3
		No ara									0.2%ara									0.4%ara									0.8%ara
Time (h)		n1	n2	n3	n4	n5	n6	Avg	SD		n1	n2	n3	n4	n5	n6	Avg	SD		n1	n2	n3	n4	n5	n6	Avg	SD		n1	n2	n3	n4	n5	n6	Avg	SD
0		0.048	0.048	0.048	0.049	0.049	0.049	0.0485	0.0005		0.049	0.048	0.049	0.049	0.049	0.049	0.0488333	0.000372678		0.048	0.049	0.048	0.048	0.048	0.049	0.0483333	0.000471405		0.047	0.048	0.048	0.048	0.048	0.049	0.048	0.00057735
0.333333		0.048	0.048	0.048	0.049	0.049	0.049	0.0485	0.0005		0.048	0.048	0.049	0.049	0.049	0.049	0.0486667	0.000471405		0.048	0.049	0.048	0.048	0.048	0.049	0.0483333	0.000471405		0.047	0.048	0.048	0.048	0.048	0.048	0.0478333	0.000372678
0.666667		0.049	0.048	0.048	0.049	0.049	0.049	0.0486667	0.000471405		0.048	0.048	0.049	0.049	0.049	0.049	0.0486667	0.000471405		0.048	0.049	0.048	0.048	0.048	0.049	0.0483333	0.000471405		0.047	0.048	0.048	0.048	0.048	0.049	0.048	0.00057735
1		0.048	0.048	0.048	0.049	0.049	0.049	0.0485	0.0005		0.048	0.048	0.049	0.049	0.048	0.049	0.0485	0.0005		0.048	0.049	0.048	0.048	0.048	0.048	0.0481667	0.000372678		0.047	0.048	0.048	0.048	0.048	0.048	0.0478333	0.000372678
1.33333		0.049	0.048	0.048	0.049	0.049	0.049	0.0486667	0.000471405		0.049	0.048	0.049	0.049	0.049	0.049	0.0488333	0.000372678		0.048	0.049	0.048	0.048	0.048	0.049	0.0483333	0.000471405		0.047	0.048	0.048	0.048	0.048	0.049	0.048	0.00057735
1.66667		0.049	0.048	0.048	0.049	0.049	0.049	0.0486667	0.000471405		0.049	0.049	0.049	0.049	0.049	0.049	0.049	6.93889e-18		0.048	0.049	0.048	0.048	0.048	0.049	0.0483333	0.000471405		0.047	0.048	0.048	0.048	0.048	0.049	0.048	0.00057735
2		0.049	0.049	0.049	0.049	0.049	0.049	0.049	6.93889e-18		0.049	0.049	0.049	0.049	0.049	0.049	0.049	6.93889e-18		0.048	0.049	0.049	0.049	0.048	0.049	0.0486667	0.000471405		0.048	0.049	0.048	0.048	0.048	0.049	0.0483333	0.000471405
2.33333		0.049	0.049	0.049	0.05	0.049	0.049	0.0491667	0.000372678		0.049	0.049	0.05	0.05	0.049	0.049	0.0493333	0.000471405		0.049	0.049	0.049	0.049	0.049	0.049	0.049	6.93889e-18		0.048	0.049	0.049	0.048	0.048	0.049	0.0485	0.0005
2.66667		0.049	0.049	0.049	0.05	0.05	0.049	0.0493333	0.000471405		0.05	0.05	0.05	0.05	0.049	0.049	0.0496667	0.000471405		0.049	0.05	0.049	0.049	0.049	0.049	0.0491667	0.000372678		0.048	0.049	0.049	0.049	0.048	0.049	0.0486667	0.000471405
3		0.05	0.049	0.049	0.05	0.05	0.05	0.0496667	0.000471405		0.05	0.05	0.05	0.05	0.05	0.05	0.05	6.93889e-18		0.049	0.05	0.05	0.05	0.049	0.05	0.0496667	0.000471405		0.048	0.05	0.049	0.049	0.049	0.049	0.049	0.00057735
3.33333		0.051	0.05	0.05	0.051	0.051	0.05	0.0505	0.0005		0.051	0.051	0.051	0.051	0.051	0.05	0.0508333	0.000372678		0.05	0.051	0.05	0.05	0.05	0.05	0.0501667	0.000372678		0.049	0.05	0.05	0.05	0.049	0.05	0.0496667	0.000471405
3.66667		0.052	0.051	0.051	0.052	0.052	0.052	0.0516667	0.000471405		0.052	0.052	0.052	0.052	0.052	0.051	0.0518333	0.000372678		0.051	0.052	0.051	0.051	0.051	0.051	0.0511667	0.000372678		0.05	0.051	0.051	0.051	0.05	0.051	0.0506667	0.000471405
4		0.054	0.053	0.054	0.054	0.054	0.054	0.0538333	0.000372678		0.054	0.054	0.055	0.054	0.054	0.053	0.054	0.00057735		0.053	0.054	0.054	0.053	0.053	0.053	0.0533333	0.000471405		0.052	0.053	0.053	0.053	0.052	0.052	0.0525	0.0005
4.33333		0.058	0.057	0.058	0.058	0.058	0.057	0.0576667	0.000471405		0.058	0.058	0.059	0.058	0.057	0.056	0.0576667	0.000942809		0.056	0.058	0.058	0.056	0.056	0.056	0.0566667	0.000942809		0.055	0.057	0.057	0.056	0.055	0.055	0.0558333	0.000897527
4.66667		0.066	0.067	0.068	0.068	0.065	0.063	0.0661667	0.00177169		0.068	0.07	0.072	0.068	0.065	0.061	0.0673333	0.00354338		0.065	0.068	0.068	0.064	0.064	0.06	0.0648333	0.00273354		0.063	0.067	0.066	0.062	0.06	0.059	0.0628333	0.00291071
5		0.082	0.086	0.087	0.086	0.078	0.074	0.0821667	0.00477552		0.088	0.087	0.092	0.087	0.083	0.073	0.085	0.00597216		0.08	0.086	0.083	0.085	0.085	0.071	0.0816667	0.00515321		0.079	0.084	0.083	0.079	0.077	0.07	0.0786667	0.00457044
5.33333		0.104	0.11	0.113	0.107	0.096	0.095	0.104167	0.00671855		0.114	0.122	0.127	0.12	0.105	0.091	0.113167	0.012075		0.114	0.114	0.111	0.115	0.107	0.089	0.108333	0.00904925		0.1	0.11	0.107	0.114	0.112	0.088	0.105167	0.00887725
5.66667		0.13	0.138	0.139	0.136	0.12	0.117	0.13	0.00866025		0.143	0.156	0.154	0.142	0.123	0.111	0.138167	0.016201		0.142	0.123	0.125	0.146	0.127	0.112	0.129167	0.0115674		0.127	0.134	0.117	0.145	0.142	0.107	0.128667	0.0134247
6		0.17	0.179	0.184	0.17	0.142	0.144	0.164833	0.0162113		0.18	0.186	0.177	0.162	0.153	0.135	0.1655	0.0176139		0.176	0.178	0.172	0.182	0.154	0.131	0.1655	0.0178115		0.179	0.161	0.145	0.176	0.172	0.128	0.160167	0.0183068
6.33333		0.214	0.229	0.231	0.216	0.179	0.176	0.2075	0.0221115		0.213	0.217	0.198	0.189	0.187	0.163	0.1945	0.0179792		0.207	0.203	0.211	0.217	0.185	0.154	0.196167	0.0212949		0.209	0.189	0.181	0.212	0.196	0.152	0.189833	0.0200285
6.66667		0.269	0.288	0.289	0.272	0.219	0.219	0.259333	0.0294656		0.247	0.246	0.226	0.223	0.23	0.199	0.2285	0.0161116		0.234	0.234	0.246	0.246	0.225	0.184	0.228167	0.0210746		0.238	0.229	0.221	0.242	0.224	0.182	0.222667	0.0196101
7		0.326	0.345	0.347	0.327	0.258	0.263	0.311	0.0366197		0.294	0.284	0.261	0.266	0.282	0.248	0.2725	0.0155965		0.273	0.27	0.279	0.273	0.272	0.224	0.265167	0.0186138		0.272	0.289	0.305	0.27	0.264	0.221	0.270167	0.0259063
7.33333		0.379	0.396	0.4	0.377	0.303	0.311	0.361	0.0391365		0.343	0.323	0.301	0.309	0.332	0.296	0.317333	0.0168193		0.317	0.303	0.314	0.304	0.315	0.265	0.303	0.0178232		0.306	0.316	0.334	0.302	0.315	0.267	0.306667	0.0204097
7.66667		0.424	0.438	0.44	0.423	0.346	0.357	0.404667	0.0382608		0.383	0.356	0.337	0.343	0.378	0.34	0.356167	0.0182521		0.356	0.339	0.347	0.342	0.354	0.304	0.340333	0.0173269		0.342	0.347	0.361	0.342	0.356	0.313	0.3435	0.015327
8		0.458	0.467	0.468	0.455	0.38	0.395	0.437167	0.0356811		0.416	0.388	0.368	0.375	0.414	0.377	0.389667	0.0188562		0.389	0.369	0.376	0.374	0.389	0.337	0.372333	0.0174706		0.373	0.374	0.384	0.379	0.392	0.353	0.375833	0.0120474
8.33333		0.487	0.493	0.494	0.485	0.418	0.432	0.468167	0.0309484		0.451	0.424	0.404	0.411	0.449	0.414	0.4255	0.0183007		0.423	0.403	0.412	0.408	0.423	0.371	0.406667	0.0175563		0.408	0.408	0.416	0.416	0.426	0.39	0.410667	0.0110554
8.66667		0.507	0.509	0.509	0.504	0.452	0.467	0.491333	0.0229831		0.482	0.457	0.437	0.444	0.478	0.45	0.458	0.0167232		0.459	0.437	0.446	0.441	0.455	0.408	0.441	0.0165831		0.442	0.438	0.447	0.449	0.458	0.428	0.443667	0.00935711
9		0.514	0.515	0.517	0.515	0.476	0.488	0.504167	0.0160771		0.5	0.481	0.466	0.469	0.495	0.476	0.481167	0.0125886		0.484	0.467	0.478	0.468	0.476	0.437	0.468333	0.0151731		0.47	0.47	0.476	0.473	0.478	0.457	0.470667	0.00677413
9.33333		0.52	0.524	0.526	0.527	0.495	0.5	0.515333	0.0128798		0.51	0.497	0.487	0.489	0.508	0.495	0.497667	0.00871142		0.501	0.49	0.501	0.49	0.494	0.462	0.489667	0.013174		0.491	0.495	0.498	0.49	0.492	0.478	0.490667	0.00626276
9.66667		0.53	0.535	0.54	0.54	0.509	0.511	0.5275	0.012842		0.519	0.509	0.504	0.504	0.519	0.51	0.510833	0.0062026		0.513	0.508	0.521	0.508	0.506	0.484	0.506667	0.0112793		0.505	0.514	0.52	0.505	0.501	0.492	0.506167	0.00897063
10		0.546	0.554	0.558	0.559	0.524	0.524	0.544167	0.0148595		0.533	0.525	0.523	0.519	0.533	0.525	0.526333	0.00512076		0.527	0.529	0.544	0.526	0.519	0.5	0.524167	0.0131582		0.524	0.537	0.544	0.525	0.514	0.505	0.524833	0.013082
gp014-phiKZ
		No ara									0.2%ara									0.4%ara									0.8%ara
Time (h)		n1	n2	n3	n4	n5	n6	Avg	SD		n1	n2	n3	n4	n5	n6	Avg	SD		n1	n2	n3	n4	n5	n6	Avg	SD		n1	n2	n3	n4	n5	n6	Avg	SD
0		0.048	0.049	0.048	0.048	0.049	0.049	0.0485	0.0005		0.049	0.048	0.048	0.048	0.049	0.049	0.0485	0.0005		0.048	0.048	0.048	0.048	0.049	0.049	0.0483333	0.000471405		0.049	0.048	0.048	0.049	0.048	0.049	0.0485	0.0005
0.333333		0.048	0.049	0.048	0.048	0.049	0.049	0.0485	0.0005		0.049	0.048	0.048	0.048	0.049	0.049	0.0485	0.0005		0.048	0.048	0.048	0.048	0.049	0.049	0.0483333	0.000471405		0.049	0.048	0.048	0.049	0.048	0.049	0.0485	0.0005
0.666667		0.048	0.049	0.049	0.048	0.049	0.049	0.0486667	0.000471405		0.049	0.048	0.048	0.048	0.049	0.049	0.0485	0.0005		0.048	0.048	0.048	0.048	0.049	0.049	0.0483333	0.000471405		0.049	0.048	0.048	0.049	0.048	0.049	0.0485	0.0005
1		0.048	0.049	0.048	0.048	0.049	0.049	0.0485	0.0005		0.049	0.048	0.048	0.048	0.049	0.049	0.0485	0.0005		0.048	0.048	0.048	0.048	0.049	0.049	0.0483333	0.000471405		0.049	0.048	0.047	0.049	0.048	0.049	0.0483333	0.000745356
1.33333		0.048	0.049	0.049	0.048	0.049	0.049	0.0486667	0.000471405		0.049	0.048	0.048	0.048	0.049	0.049	0.0485	0.0005		0.048	0.048	0.048	0.048	0.049	0.049	0.0483333	0.000471405		0.049	0.048	0.048	0.049	0.048	0.049	0.0485	0.0005
1.66667		0.049	0.049	0.049	0.049	0.049	0.05	0.0491667	0.000372678		0.049	0.048	0.049	0.048	0.049	0.049	0.0486667	0.000471405		0.049	0.048	0.048	0.048	0.049	0.049	0.0485	0.0005		0.049	0.048	0.048	0.049	0.048	0.05	0.0486667	0.000745356
2		0.049	0.049	0.049	0.049	0.05	0.05	0.0493333	0.000471405		0.05	0.049	0.049	0.049	0.049	0.049	0.0491667	0.000372678		0.049	0.049	0.049	0.049	0.049	0.05	0.0491667	0.000372678		0.049	0.048	0.048	0.049	0.049	0.05	0.0488333	0.000687184
2.33333		0.049	0.05	0.05	0.049	0.05	0.05	0.0496667	0.000471405		0.05	0.049	0.049	0.049	0.049	0.049	0.0491667	0.000372678		0.049	0.049	0.049	0.049	0.05	0.05	0.0493333	0.000471405		0.05	0.049	0.048	0.049	0.049	0.05	0.0491667	0.000687184
2.66667		0.05	0.05	0.05	0.05	0.05	0.05	0.05	6.93889e-18		0.05	0.049	0.05	0.049	0.05	0.05	0.0496667	0.000471405		0.05	0.049	0.049	0.049	0.05	0.05	0.0495	0.0005		0.05	0.049	0.049	0.05	0.049	0.05	0.0495	0.0005
3		0.05	0.051	0.051	0.05	0.051	0.051	0.0506667	0.000471405		0.051	0.05	0.05	0.05	0.05	0.05	0.0501667	0.000372678		0.05	0.05	0.05	0.05	0.05	0.05	0.05	6.93889e-18		0.05	0.049	0.049	0.05	0.049	0.05	0.0495	0.0005
3.33333		0.051	0.052	0.052	0.051	0.051	0.051	0.0513333	0.000471405		0.052	0.051	0.051	0.051	0.051	0.051	0.0511667	0.000372678		0.051	0.051	0.05	0.05	0.051	0.051	0.0506667	0.000471405		0.05	0.05	0.049	0.05	0.05	0.051	0.05	0.00057735
3.66667		0.053	0.053	0.054	0.053	0.053	0.053	0.0531667	0.000372678		0.054	0.053	0.053	0.052	0.052	0.052	0.0526667	0.000745356		0.052	0.052	0.052	0.051	0.052	0.052	0.0518333	0.000372678		0.051	0.05	0.05	0.051	0.05	0.051	0.0505	0.0005
4		0.056	0.057	0.057	0.056	0.056	0.055	0.0561667	0.000687184		0.056	0.056	0.056	0.054	0.055	0.054	0.0551667	0.000897527		0.054	0.054	0.053	0.053	0.054	0.053	0.0535	0.0005		0.052	0.051	0.05	0.051	0.051	0.052	0.0511667	0.000687184
4.33333		0.063	0.065	0.064	0.061	0.06	0.059	0.062	0.00216025		0.063	0.063	0.062	0.059	0.058	0.057	0.0603333	0.0024267		0.057	0.057	0.057	0.056	0.056	0.056	0.0565	0.0005		0.053	0.052	0.051	0.052	0.052	0.053	0.0521667	0.000687184
4.66667		0.078	0.081	0.078	0.075	0.073	0.068	0.0755	0.00419325		0.078	0.079	0.075	0.071	0.069	0.064	0.0726667	0.00524934		0.066	0.066	0.064	0.061	0.061	0.059	0.0628333	0.00267187		0.055	0.053	0.053	0.054	0.053	0.054	0.0536667	0.000745356
5		0.104	0.106	0.098	0.102	0.1	0.086	0.0993333	0.00649786		0.099	0.099	0.094	0.097	0.091	0.077	0.0928333	0.00762489		0.077	0.079	0.077	0.077	0.073	0.066	0.0748333	0.00433654		0.057	0.056	0.055	0.056	0.055	0.056	0.0558333	0.000687184
5.33333		0.125	0.13	0.122	0.136	0.118	0.112	0.123833	0.00779779		0.125	0.129	0.121	0.131	0.114	0.098	0.119667	0.0111604		0.096	0.098	0.101	0.099	0.092	0.08	0.0943333	0.00699206		0.06	0.059	0.058	0.059	0.058	0.059	0.0588333	0.000687184
5.66667		0.142	0.155	0.144	0.165	0.148	0.139	0.148833	0.00882075		0.15	0.156	0.141	0.161	0.137	0.12	0.144167	0.0135575		0.108	0.106	0.116	0.122	0.109	0.1	0.110167	0.00708088		0.069	0.067	0.066	0.066	0.063	0.063	0.0656667	0.00213437
6		0.191	0.181	0.177	0.204	0.184	0.166	0.183833	0.0117674		0.183	0.165	0.178	0.19	0.165	0.146	0.171167	0.0144386		0.136	0.143	0.15	0.145	0.131	0.119	0.137333	0.0102415		0.08	0.08	0.078	0.077	0.072	0.07	0.0761667	0.0038478
6.33333		0.227	0.21	0.224	0.241	0.225	0.196	0.2205	0.0141745		0.21	0.206	0.23	0.226	0.207	0.179	0.209667	0.0165395		0.164	0.165	0.177	0.164	0.161	0.139	0.161667	0.0113382		0.094	0.092	0.091	0.088	0.088	0.082	0.0891667	0.0038478
6.66667		0.257	0.244	0.271	0.274	0.267	0.23	0.257167	0.0157207		0.247	0.234	0.272	0.264	0.253	0.214	0.247333	0.0191804		0.186	0.188	0.204	0.186	0.19	0.159	0.1855	0.0133635		0.108	0.11	0.104	0.101	0.103	0.098	0.104	0.00404145
7		0.287	0.273	0.312	0.3	0.309	0.271	0.292	0.0162275		0.283	0.262	0.307	0.293	0.297	0.252	0.282333	0.0194565		0.204	0.21	0.226	0.211	0.217	0.181	0.208167	0.0139214		0.117	0.12	0.115	0.111	0.116	0.112	0.115167	0.00302306
7.33333		0.316	0.301	0.351	0.335	0.344	0.303	0.325	0.019485		0.304	0.286	0.337	0.318	0.332	0.282	0.309833	0.0211062		0.221	0.226	0.244	0.234	0.238	0.202	0.2275	0.0136596		0.124	0.125	0.121	0.124	0.13	0.122	0.124333	0.00286744
7.66667		0.346	0.33	0.389	0.368	0.374	0.333	0.356667	0.0218302		0.322	0.308	0.358	0.339	0.354	0.309	0.331667	0.0200555		0.229	0.235	0.257	0.247	0.251	0.215	0.239	0.0142829		0.134	0.13	0.132	0.135	0.138	0.13	0.133167	0.00285287
8		0.376	0.361	0.411	0.402	0.401	0.363	0.385667	0.0198298		0.339	0.331	0.377	0.361	0.374	0.327	0.3515	0.0200977		0.237	0.241	0.264	0.257	0.261	0.224	0.247333	0.0144299		0.139	0.135	0.141	0.145	0.145	0.139	0.140667	0.00354338
8.33333		0.408	0.394	0.441	0.435	0.433	0.394	0.4175	0.0195512		0.36	0.357	0.403	0.384	0.392	0.344	0.373333	0.0210053		0.243	0.247	0.269	0.263	0.266	0.229	0.252833	0.0143575		0.143	0.138	0.147	0.15	0.152	0.144	0.145667	0.0046428
8.66667		0.437	0.421	0.471	0.463	0.459	0.426	0.446167	0.0190999		0.384	0.376	0.427	0.408	0.414	0.359	0.394667	0.0235632		0.248	0.251	0.273	0.267	0.27	0.233	0.257	0.0142478		0.147	0.139	0.148	0.153	0.153	0.147	0.147833	0.0047052
9		0.467	0.455	0.497	0.487	0.481	0.451	0.473	0.0167332		0.407	0.399	0.448	0.427	0.431	0.377	0.414833	0.0232839		0.252	0.255	0.277	0.27	0.272	0.233	0.259833	0.0150046		0.148	0.138	0.148	0.154	0.154	0.149	0.1485	0.00534634
9.33333		0.493	0.487	0.52	0.509	0.501	0.473	0.497167	0.0151703		0.43	0.424	0.47	0.444	0.444	0.392	0.434	0.0237206		0.255	0.259	0.279	0.272	0.272	0.233	0.261667	0.015206		0.147	0.138	0.148	0.153	0.153	0.149	0.148	0.00503322
9.66667		0.515	0.514	0.545	0.528	0.518	0.495	0.519167	0.0151373		0.455	0.452	0.493	0.464	0.459	0.403	0.454333	0.0266187		0.257	0.262	0.282	0.274	0.273	0.233	0.2635	0.0159034		0.145	0.137	0.147	0.152	0.151	0.147	0.1465	0.00489047
10		0.536	0.541	0.57	0.551	0.537	0.514	0.5415	0.0168795		0.484	0.485	0.519	0.487	0.476	0.416	0.477833	0.0308081		0.26	0.266	0.285	0.276	0.274	0.233	0.265667	0.0165798		0.144	0.136	0.146	0.151	0.15	0.147	0.145667	0.00492161
gp335-Churi
		No ara									0.2%ara									0.4%ara									0.8%ara
Time (h)		n1	n2	n3	n4	n5	n6	Avg	SD		n1	n2	n3	n4	n5	n6	Avg	SD		n1	n2	n3	n4	n5	n6	Avg	SD		n1	n2	n3	n4	n5	n6	Avg	SD
0		0.049	0.048	0.048	0.05	0.054	0.049	0.0496667	0.0020548		0.049	0.048	0.049	0.049	0.049	0.049	0.0488333	0.000372678		0.048	0.049	0.048	0.049	0.05	0.049	0.0488333	0.000687184		0.048	0.053	0.05	0.049	0.05	0.049	0.0498333	0.00157233
0.333333		0.049	0.047	0.048	0.05	0.054	0.049	0.0495	0.00221736		0.049	0.048	0.049	0.049	0.049	0.049	0.0488333	0.000372678		0.048	0.048	0.048	0.049	0.05	0.049	0.0486667	0.000745356		0.047	0.053	0.05	0.049	0.05	0.049	0.0496667	0.00179505
0.666667		0.049	0.048	0.048	0.05	0.054	0.049	0.0496667	0.0020548		0.049	0.048	0.049	0.049	0.049	0.049	0.0488333	0.000372678		0.048	0.049	0.048	0.049	0.05	0.049	0.0488333	0.000687184		0.047	0.053	0.05	0.049	0.05	0.049	0.0496667	0.00179505
1		0.049	0.047	0.048	0.05	0.054	0.049	0.0495	0.00221736		0.049	0.048	0.049	0.049	0.049	0.049	0.0488333	0.000372678		0.048	0.049	0.048	0.049	0.05	0.049	0.0488333	0.000687184		0.047	0.053	0.049	0.049	0.05	0.049	0.0495	0.00180278
1.33333		0.049	0.048	0.048	0.05	0.054	0.049	0.0496667	0.0020548		0.049	0.049	0.049	0.049	0.049	0.049	0.049	6.93889e-18		0.048	0.049	0.049	0.049	0.05	0.049	0.049	0.00057735		0.047	0.053	0.05	0.049	0.05	0.049	0.0496667	0.00179505
1.66667		0.05	0.048	0.049	0.051	0.054	0.05	0.0503333	0.00188562		0.05	0.049	0.049	0.05	0.05	0.049	0.0495	0.0005		0.048	0.049	0.049	0.049	0.05	0.049	0.049	0.00057735		0.048	0.053	0.05	0.049	0.05	0.049	0.0498333	0.00157233
2		0.05	0.048	0.049	0.051	0.054	0.05	0.0503333	0.00188562		0.05	0.049	0.049	0.05	0.05	0.049	0.0495	0.0005		0.049	0.049	0.049	0.05	0.05	0.049	0.0493333	0.000471405		0.048	0.054	0.05	0.049	0.05	0.049	0.05	0.00191485
2.33333		0.05	0.048	0.049	0.051	0.055	0.05	0.0505	0.00221736		0.05	0.049	0.05	0.05	0.05	0.049	0.0496667	0.000471405		0.049	0.049	0.049	0.05	0.05	0.049	0.0493333	0.000471405		0.048	0.054	0.05	0.05	0.05	0.049	0.0501667	0.00186339
2.66667		0.051	0.049	0.049	0.051	0.055	0.05	0.0508333	0.00203443		0.051	0.05	0.05	0.05	0.05	0.05	0.0501667	0.000372678		0.049	0.05	0.049	0.05	0.051	0.05	0.0498333	0.000687184		0.048	0.054	0.05	0.05	0.05	0.049	0.0501667	0.00186339
3		0.051	0.049	0.05	0.052	0.055	0.051	0.0513333	0.00188562		0.051	0.05	0.05	0.051	0.051	0.05	0.0505	0.0005		0.05	0.05	0.05	0.051	0.051	0.05	0.0503333	0.000471405		0.048	0.054	0.05	0.05	0.05	0.05	0.0503333	0.00179505
3.33333		0.052	0.05	0.051	0.053	0.056	0.051	0.0521667	0.00195078		0.052	0.051	0.051	0.051	0.052	0.051	0.0513333	0.000471405		0.05	0.051	0.05	0.051	0.051	0.05	0.0505	0.0005		0.049	0.054	0.051	0.05	0.051	0.05	0.0508333	0.00157233
3.66667		0.053	0.052	0.052	0.054	0.057	0.052	0.0533333	0.00179505		0.053	0.052	0.052	0.052	0.052	0.051	0.052	0.00057735		0.051	0.051	0.051	0.052	0.052	0.051	0.0513333	0.000471405		0.049	0.055	0.051	0.05	0.051	0.05	0.051	0.00191485
4		0.056	0.055	0.055	0.057	0.059	0.054	0.056	0.00163299		0.056	0.055	0.055	0.055	0.054	0.053	0.0546667	0.000942809		0.052	0.053	0.053	0.053	0.053	0.052	0.0526667	0.000471405		0.049	0.055	0.051	0.051	0.051	0.05	0.0511667	0.00186339
4.33333		0.061	0.059	0.059	0.06	0.063	0.057	0.0598333	0.00186339		0.06	0.059	0.059	0.058	0.057	0.056	0.0581667	0.00134371		0.055	0.055	0.055	0.055	0.055	0.054	0.0548333	0.000372678		0.05	0.055	0.052	0.051	0.052	0.051	0.0518333	0.00157233
4.66667		0.076	0.074	0.071	0.071	0.07	0.063	0.0708333	0.0040586		0.073	0.071	0.069	0.064	0.062	0.06	0.0665	0.00478714		0.058	0.059	0.058	0.058	0.057	0.056	0.0576667	0.000942809		0.051	0.056	0.053	0.052	0.052	0.052	0.0526667	0.00159861
5		0.1	0.1	0.1	0.089	0.084	0.075	0.0913333	0.00958587		0.096	0.095	0.087	0.08	0.074	0.069	0.0835	0.0101119		0.068	0.066	0.064	0.063	0.061	0.06	0.0636667	0.00274874		0.052	0.057	0.054	0.053	0.054	0.053	0.0538333	0.00157233
5.33333		0.125	0.125	0.125	0.118	0.105	0.096	0.115667	0.0113088		0.115	0.113	0.116	0.105	0.094	0.086	0.104833	0.0113051		0.08	0.075	0.074	0.073	0.069	0.068	0.0731667	0.00397562		0.053	0.059	0.056	0.055	0.055	0.055	0.0555	0.00180278
5.66667		0.156	0.152	0.156	0.141	0.132	0.122	0.143167	0.0128117		0.141	0.148	0.143	0.125	0.119	0.106	0.130333	0.0149183		0.1	0.092	0.091	0.089	0.084	0.082	0.0896667	0.00584998		0.056	0.061	0.058	0.057	0.058	0.057	0.0578333	0.00157233
6		0.181	0.181	0.189	0.164	0.17	0.147	0.172	0.0138082		0.182	0.175	0.169	0.15	0.148	0.124	0.158	0.0196044		0.122	0.122	0.111	0.105	0.104	0.103	0.111167	0.00807087		0.059	0.064	0.061	0.06	0.06	0.06	0.0606667	0.00159861
6.33333		0.218	0.22	0.226	0.204	0.21	0.171	0.208167	0.0180593		0.212	0.205	0.205	0.189	0.18	0.148	0.189833	0.021598		0.143	0.146	0.134	0.125	0.122	0.12	0.131667	0.0101105		0.064	0.068	0.065	0.064	0.064	0.064	0.0648333	0.00146249
6.66667		0.26	0.268	0.267	0.252	0.255	0.199	0.250167	0.0236038		0.245	0.243	0.251	0.235	0.215	0.176	0.2275	0.0257018		0.163	0.17	0.158	0.146	0.14	0.135	0.152	0.0125831		0.072	0.075	0.072	0.071	0.07	0.07	0.0716667	0.00169967
7		0.305	0.309	0.3	0.303	0.303	0.234	0.292333	0.0262276		0.274	0.278	0.297	0.284	0.255	0.21	0.266333	0.0281346		0.187	0.193	0.184	0.169	0.158	0.152	0.173833	0.015247		0.08	0.083	0.08	0.079	0.078	0.078	0.0796667	0.00169967
7.33333		0.323	0.352	0.337	0.346	0.347	0.263	0.328	0.0305287		0.302	0.311	0.338	0.325	0.279	0.24	0.299167	0.0322253		0.209	0.209	0.205	0.191	0.177	0.17	0.1935	0.0155107		0.087	0.09	0.088	0.087	0.086	0.086	0.0873333	0.00137437
7.66667		0.352	0.384	0.369	0.38	0.382	0.293	0.36	0.0318695		0.323	0.336	0.367	0.349	0.302	0.267	0.324	0.0325372		0.227	0.224	0.221	0.207	0.192	0.189	0.21	0.0151658		0.094	0.096	0.094	0.095	0.092	0.094	0.0941667	0.00121335
8		0.383	0.41	0.401	0.41	0.413	0.321	0.389667	0.032299		0.343	0.357	0.389	0.369	0.32	0.286	0.344	0.0335659		0.236	0.234	0.231	0.218	0.206	0.2	0.220833	0.0139573		0.099	0.101	0.099	0.1	0.098	0.099	0.0993333	0.000942809
8.33333		0.412	0.441	0.44	0.442	0.446	0.348	0.4215	0.0347263		0.363	0.377	0.409	0.386	0.334	0.299	0.361333	0.035966		0.241	0.24	0.236	0.225	0.211	0.206	0.2265	0.0138173		0.103	0.103	0.102	0.104	0.102	0.102	0.102667	0.000745356
8.66667		0.44	0.467	0.467	0.468	0.477	0.379	0.449667	0.033594		0.388	0.401	0.431	0.404	0.346	0.309	0.379833	0.0405767		0.245	0.245	0.238	0.227	0.215	0.209	0.229833	0.0140762		0.106	0.107	0.106	0.107	0.105	0.105	0.106	0.000816497
9		0.472	0.489	0.49	0.488	0.497	0.406	0.473667	0.0311805		0.408	0.422	0.449	0.422	0.361	0.319	0.396833	0.0436937		0.247	0.245	0.24	0.228	0.216	0.209	0.230833	0.0144386		0.105	0.107	0.106	0.108	0.107	0.107	0.106667	0.000942809
9.33333		0.5	0.51	0.51	0.507	0.513	0.429	0.494833	0.0297177		0.427	0.439	0.464	0.435	0.376	0.33	0.411833	0.0451051		0.249	0.245	0.241	0.228	0.216	0.21	0.2315	0.0146828		0.106	0.108	0.107	0.109	0.108	0.108	0.107667	0.000942809
9.66667		0.525	0.531	0.53	0.523	0.527	0.452	0.514667	0.0281583		0.448	0.458	0.478	0.447	0.386	0.342	0.4265	0.0470948		0.248	0.245	0.24	0.227	0.215	0.209	0.230667	0.0148399		0.107	0.108	0.108	0.111	0.109	0.109	0.108667	0.00124722
10		0.55	0.554	0.553	0.542	0.544	0.477	0.536667	0.0270411		0.471	0.479	0.496	0.461	0.397	0.351	0.4425	0.0513022		0.248	0.244	0.239	0.226	0.213	0.207	0.2295	0.0154569		0.107	0.108	0.108	0.111	0.109	0.11	0.108833	0.00134371

## Sheet: Fig 3E-F
sfGFP alone			gp335-sfGFP
Distance_(micron)	Gray_Value (intensity, A.U)		Distance_(microns)	Gray_Value (intensity, A.U)
0	38.5104		0	19.0521
0.06409	41.4375		0.06409	21.7604
0.12818	45.5938		0.12818	24.9688
0.19227	49.875		0.19227	28.6667
0.25636	53.1354		0.25636	32.3646
0.32045	56.5833		0.32045	35.6458
0.38454	57.6354		0.38454	38.6354
0.44863	60.2917		0.44863	40.9792
0.51272	61.7292		0.51272	43.0208
0.57681	62.5312		0.57681	45.1042
0.6409	64.7396		0.6409	47.9583
0.70499	64.2604		0.70499	50.9583
0.76908	65.1562		0.76908	54.3646
0.83317	66.6875		0.83317	58.625
0.89726	66.4896		0.89726	63.6354
0.96135	66.1771		0.96135	68.2708
1.02544	65.3646		1.02544	72.3646
1.08953	64.3333		1.08953	74.5312
1.15362	60.875		1.15362	73.9271
1.21771	57.5625		1.21771	70.5
1.2818	54.75		1.2818	65.2708
1.34589	51.9271		1.34589	60.375
1.40998	50.4062		1.40998	56.7083
1.47407	48.8542		1.47407	54.5104
1.53816	48.7396		1.53816	53.5625
1.60225	48.625		1.60225	54.1771
1.66634	49.7604		1.66634	55.4896
1.73043	50.5833		1.73043	58.0208
1.79452	52.875		1.79452	62.1354
1.85861	55.2396		1.85861	67.3854
1.9227	59.0729		1.9227	71.8438
1.98679	62.7708		1.98679	75.75
2.05088	65.3438		2.05088	76.5208
2.11497	66.4792		2.11497	75.0312
2.17906	67.0104		2.17906	71.0625
2.24315	68.6042		2.24315	66.0208
2.30724	68.1042		2.30724	60.8542
2.37133	67.9792		2.37133	56.0104
2.43542	66.6458		2.43542	52.0208
2.49951	67.4167		2.49951	48.5
2.5636	65.3021		2.5636	45.3958
2.62769	64.2604		2.62769	42.8021
2.69178	62.6042		2.69178	40.6354
2.75587	60.8333		2.75587	38.2708
2.81996	58.25		2.81996	35.9896
2.88405	55.7292		2.88405	33.4479
2.94814	52.8125		2.94814	30.6667
3.01223	49.4688		3.01223	27.6146
3.07632	45.6146		3.07632	24.3438
3.14041	42.3958		3.14041	21.2188

## Sheet: Fig 5C
Phage titer count
Wild type Churi
	PFU				PFU/mL
	n1	n2	n3	dilution (uL)	n1	n2	n3	avg	SD
60mpi	17.5	16	16.5	0.0002	87500000	80000000	82500000	8.33333e+07	3.11805e+06
80mpi	7	7	13	2e-05	350000000	350000000	4.5e+08	3.83333e+08	4.71405e+07
90mpi	13.5	14.5	11.5	2e-05	675000000	7.25e+08	675000000	6.91667e+08	2.35702e+07
gp335-mutant Churi
	PFU				PFU/mL
	n1	n2	n3	dilution (uL	n1	n2	n3	avg	SD
60mpi	13.5	16	16	0.0002	67500000	80000000	80000000	7.58333e+07	5.89256e+06
80mpi	5.5	7	7.66667	2e-05	275000000	350000000	3.83333e+08	3.36111e+08	4.53042e+07
90mpi	5	10.5	12.5	2e-05	5.16667e+08	525000000	625000000	5.55556e+08	4.92223e+07

## Sheet: Fig 5D-F
Single-step time to lysis
Fig 5D - Lysis pattern of wildtype Churi compared to mutant gp335G2-2
WT (wild type)	A537										Set Zero			Fractional Maximum
Time (min)	n1	n2	n3	n4	n5	n6	avg	sd	(+)SD	(-)SD	avg	(+)SD	(-)SD	avg	(+)SD	(-)SD
60	116	118	115	117	112	117	115.833	1.95078	117.784	113.883	3.2685e-13	-3.97904e-13	0	7.33545e-15	-8.93011e-15	0
62	119	118	113	117	114	114	115.833	2.26691	118.1	113.566	3.2685e-13	0.316128	-0.316128	7.33545e-15	-8.93011e-15	0
64	116	115	115	114	111	115	114.333	1.59861	115.932	112.735	-1.5	-1.85217	-1.14783	7.33545e-15	-8.93011e-15	0
66	117	116	115	114	114	116	115.333	1.10554	116.439	114.228	-0.5	-1.34524	0.345242	7.33545e-15	-8.93011e-15	0
68	116	119	117	116	112	116	116	2.08167	118.082	113.918	0.166667	0.297549	0.035784	7.33545e-15	-8.93011e-15	0
70	116	117	117	116	113	113	115.333	1.69967	117.033	113.634	-0.5	-0.75111	-0.24889	7.33545e-15	-8.93011e-15	0
72	114	116	115	115	112	114	114.333	1.24722	115.581	113.086	-1.5	-2.20356	-0.796436	7.33545e-15	-8.93011e-15	0
74	116	117	115	117	115	115	115.833	0.897527	116.731	114.936	3.2685e-13	-1.05326	1.05326	7.33545e-15	-8.93011e-15	0
76	119	116	121	119	122	122	119.833	2.11476	121.948	117.719	4	4.16398	3.83602	0.0897716	0.0934517	0.0860914
78	125	129	131	143	138	135	133.5	5.93717	139.437	127.563	17.6667	21.6531	13.6803	0.396491	0.485957	0.307025
80	130	165	138	142	141	168	147.333	14.1146	161.448	133.219	31.5	43.6638	19.3362	0.706951	0.979942	0.43396
82	153	158	156	150	153	140	151.667	5.79272	157.459	145.874	35.8333	39.6753	31.9914	0.804203	0.890428	0.717979
84	157	150	141	149	152	166	152.5	7.67572	160.176	144.824	36.6667	42.3916	30.9417	0.822906	0.95139	0.694422
86	161	157	156	143	153	164	155.667	6.67499	162.342	148.992	39.8333	44.5575	35.1091	0.893975	1	0.78795
88	145	159	151	145	155	161	152.667	6.26276	158.929	146.404	36.8333	41.1453	32.5214	0.826646	0.92342	0.729873
90	135	156	152	150	150	163	151	8.44591	159.446	142.554	35.1667	41.6618	28.6715	0.789242	0.935011	0.643472
92	139	153	145	149	144	151	146.833	4.7052	151.539	142.128	31	33.7544	28.2456	0.69573	0.757547	0.633913
94	139	149	147	150	143	149	146.167	3.93347	150.1	142.233	30.3333	32.316	28.3506	0.680768	0.725265	0.63627
96	140	151	145	149	142	149	146	4	150	142	30.1667	32.2159	28.1174	0.677027	0.723017	0.631037
98	137	143	146	150	143	142	143.5	3.94757	147.448	139.552	27.6667	29.6635	25.6699	0.62092	0.665734	0.576106
100	141	148	144	146	141	143	143.833	2.54406	146.377	141.289	28	28.5933	27.4067	0.628401	0.641716	0.615086
gp335G2_2	A537										Set Zero			Fractional Maximum
Time (min)	n1	n2	n3	n4	n5	n6	avg	sd	(+)SD	(-)SD	avg	(+)SD	(-)SD	avg	(+)SD	(-)SD
60	113	112	110	115	114	115	113.167	1.77169	114.938	111.395	-3.2685e-13	-2.27374e-13	-4.26326e-13	-9.26369e-15	-6.4443e-15	-1.20831e-14
62	113	111	110	113	116	114	112.833	1.95078	114.784	110.883	-0.333333	-0.154241	-0.512426	-9.26369e-15	-6.4443e-15	-1.20831e-14
64	114	111	111	113	114	113	112.667	1.24722	113.914	111.419	-0.5	-1.02447	0.0244718	-9.26369e-15	-6.4443e-15	-1.20831e-14
66	112	114	113	113	113	112	112.833	0.687184	113.521	112.146	-0.333333	-1.41784	0.751173	-9.26369e-15	-6.4443e-15	-1.20831e-14
68	112	110	110	113	113	113	111.833	1.34371	113.177	110.49	-1.33333	-1.76131	-0.905352	-9.26369e-15	-6.4443e-15	-1.20831e-14
70	111	110	108	113	113	115	111.667	2.28522	113.952	109.381	-1.5	-0.986473	-2.01353	-9.26369e-15	-6.4443e-15	-1.20831e-14
72	111	110	108	113	110	112	110.667	1.59861	112.265	109.068	-2.5	-2.67308	-2.32692	-9.26369e-15	-6.4443e-15	-1.20831e-14
74	109	110	107	112	112	112	110.333	1.88562	112.219	108.448	-2.83333	-2.71941	-2.94726	-9.26369e-15	-6.4443e-15	-1.20831e-14
76	113	112	110	113	112	114	112.333	1.24722	113.581	111.086	-0.833333	-1.35781	-0.308861	-9.26369e-15	-6.4443e-15	-1.20831e-14
78	114	116	108	114	117	115	114	2.88675	116.887	111.113	0.833333	1.94839	-0.281727	-9.26369e-15	-6.4443e-15	-1.20831e-14
80	119	120	116	133	122	131	123.5	6.29153	129.792	117.208	10.3333	14.8532	5.8135	0.292871	0.420974	0.164768
82	130	118	127	139	141	132	131.167	7.64671	138.813	123.52	18	23.875	12.125	0.510162	0.676674	0.34365
84	134	131	130	133	141	130	133.167	3.80424	136.971	129.362	20	22.0325	17.9675	0.566847	0.624454	0.50924
86	144	139	137	145	142	139	141	2.88675	143.887	138.113	27.8333	28.9484	26.7183	0.788862	0.820465	0.757258
88	133	139	151	144	151	145	143.833	6.38792	150.221	137.445	30.6667	35.2829	26.0504	0.869165	1	0.73833
90	138	141	150	143	139	145	142.667	4.02768	146.694	138.639	29.5	31.756	27.244	0.836099	0.900039	0.772159
92	143	143	147	137	148	142	143.333	3.59011	146.923	139.743	30.1667	31.9851	28.3482	0.854994	0.906532	0.803456
94	136	149	147	140	151	139	143.667	5.58768	149.254	138.079	30.5	34.316	26.684	0.864441	0.972596	0.756287
96	141	146	147	134	145	140	142.167	4.45034	146.617	137.716	29	31.6787	26.3213	0.821928	0.897847	0.746009
98	145	142	142	135	147	140	141.833	3.80424	145.638	138.029	28.6667	30.6992	26.6341	0.81248	0.870088	0.754873
100	145	144	131	138	143	146	141.167	5.2095	146.376	135.957	28	31.4378	24.5622	0.793586	0.891021	0.69615
Fig 5E - Complementation experiment
No induction	A537								Set Zero			Fractional Maximum
Time (min)	n1	n2	n3	n4	avg	SD	(+)SD	(-)SD	avg	(+)SD	(-)SD	avg	(+)SD	(-)SD
60	116	115	115	112	114.5	1.5	116	113	0	0	0	0	0	0
62	117	114	114	111	114	2.12132	116.121	111.879	-0.5	0.12132	-1.12132	0	0	0
64	115	115	116	108	113.5	3.20156	116.702	110.298	-1	0.701562	-2.70156	0	0	0
66	119	115	112	115	115.25	2.48747	117.737	112.763	0.75	1.73747	-0.237469	0	0	0
68	119	117	113	114	115.75	2.38485	118.135	113.365	1.25	2.13485	0.365152	0	0	0
70	113	115	114	113	113.75	0.829156	114.579	112.921	-0.75	-1.42084	-0.0791562	0	0	0
72	114	113	111	115	113.25	1.47902	114.729	111.771	-1.25	-1.27098	-1.22902	0	0	0
74	111	118	113	113	113.75	2.58602	116.336	111.164	-0.75	0.33602	-1.83602	0	0	0
76	118	113	112	107	112.5	3.90512	116.405	108.595	-2	0.405125	-4.40512	0	0	0
78	112	115	110	116	113.25	2.38485	115.635	110.865	-1.25	-0.365152	-2.13485	0	0	0
80	115	116	113	114	114.5	1.11803	115.618	113.382	0	-0.381966	0.381966	0	0	0
82	117	118	116	121	118	1.87083	119.871	116.129	3.5	3.87083	3.12917	0.102402	0.113252	0.0915527
84	122	129	119	125	123.75	3.69966	127.45	120.05	9.25	11.4497	7.05034	0.270635	0.334992	0.206277
86	129	125	127	133	128.5	2.95804	131.458	125.542	14	15.458	12.542	0.409609	0.452268	0.36695
88	131	135	143	132	135.25	4.71036	139.96	130.54	20.75	23.9604	17.5396	0.6071	0.701028	0.513171
90	133	141	144	135	138.25	4.43706	142.687	133.813	23.75	26.6871	20.8129	0.694873	0.780805	0.608941
92	133	140	137	141	137.75	3.11247	140.862	134.638	23.25	24.8625	21.6375	0.680244	0.727422	0.633067
94	138	151	144	147	145	4.74342	149.743	140.257	30.5	33.7434	27.2566	0.892363	0.987258	0.797468
96	134	145	150	140	142.25	5.93191	148.182	136.318	27.75	32.1819	23.3181	0.811904	0.941572	0.682236
98	139	154	143	142	144.5	5.67891	150.179	138.821	30	34.1789	25.8211	0.877734	1	0.755469
100	142	149	139	147	144.25	3.96074	148.211	140.289	29.75	32.2107	27.2893	0.87042	0.942416	0.798424
0.2% Ara	A537								Set Zero			Fractional Maximum
Time (min)	n1	n2	n3	n4	avg	SD	(+)SD	(-)SD	avg	(+)SD	(-)SD	avg	(+)SD	(-)SD
60	120	120	121	117	119.5	1.5	121	118	0	0	0	0	0	0
62	123	121	120	118	120.5	1.80278	122.303	118.697	1	1.30278	0.697224	0	0	0
64	119	115	118	116	117	1.58114	118.581	115.419	-2.5	-2.41886	-2.58114	0	0	0
66	119	119	119	115	118	1.73205	119.732	116.268	-1.5	-1.26795	-1.73205	0	0	0
68	117	120	118	117	118	1.22474	119.225	116.775	-1.5	-1.77526	-1.22474	0	0	0
70	120	120	116	120	119	1.73205	120.732	117.268	-0.5	-0.267949	-0.732051	0	0	0
72	119	123	118	119	119.75	1.92029	121.67	117.83	0.25	0.670286	-0.170286	0	0	0
74	120	119	119	117	118.75	1.08972	119.84	117.66	-0.75	-1.16028	-0.339725	0	0	0
76	123	123	116	119	120.25	2.94746	123.197	117.303	0.75	2.19746	-0.697457	0	0	0
78	121	117	113	124	118.75	4.14578	122.896	114.604	-0.75	1.89578	-3.39578	0	0	0
80	122	126	123	125	124	1.58114	125.581	122.419	4.5	4.58114	4.41886	0.12526	0.127518	0.123001
82	131	131	135	135	133	2	135	131	13.5	14	13	0.375779	0.389697	0.361861
84	153	145	141	137	144	5.91608	149.916	138.084	24.5	28.9161	20.0839	0.681969	0.804893	0.559046
86	142	142	138	143	141.25	1.92029	143.17	139.33	21.75	22.1703	21.3297	0.605422	0.617121	0.593723
88	143	151	138	142	143.5	4.71699	148.217	138.783	24	27.217	20.783	0.668051	0.757598	0.578505
90	154	154	132	151	147.75	9.17537	156.925	138.575	28.25	35.9254	20.5746	0.786352	1	0.572705
92	144	157	147	153	150.25	5.06828	155.318	145.182	30.75	34.3183	27.1817	0.855941	0.955266	0.756616
94	150	153	148	150	150.25	1.78536	152.035	148.465	30.75	31.0354	30.4646	0.855941	0.863884	0.847998
96	149	153	152	153	151.75	1.63936	153.389	150.111	32.25	32.3894	32.1106	0.897694	0.901573	0.893815
98	148	155	151	155	152.25	2.94746	155.197	149.303	32.75	34.1975	31.3025	0.911612	0.951903	0.871321
100	147	150	152	159	152	4.41588	156.416	147.584	32.5	35.4159	29.5841	0.904653	0.985818	0.823488
Fig 5F - Complementation experiment
No Induction	A537								Set Zero			Fractional Maximum
Time (min)	n1	n2	n3	n4	avg	sd	(+SD)	(-SD)	avg	(+SD)	(-SD)	avg	(+SD)	(-SD)
60	122	120	119	120	120.25	1.08972	121.34	119.16	0	1.7053e-13	-1.7053e-13	0	4.77108e-15	-4.77108e-15
62	117	118	118	120	118.25	1.08972	119.34	117.16	-2	-2	-2	0	4.77108e-15	-4.77108e-15
64	119	120	118	118	118.75	0.829156	119.579	117.921	-1.5	-1.76057	-1.23943	0	4.77108e-15	-4.77108e-15
66	118	121	119	119	119.25	1.08972	120.34	118.16	-1	-1	-1	0	4.77108e-15	-4.77108e-15
68	117	118	118	119	118	0.707107	118.707	117.293	-2.25	-2.63262	-1.86738	0	4.77108e-15	-4.77108e-15
70	119	116	118	120	118.25	1.47902	119.729	116.771	-2	-1.6107	-2.3893	0	4.77108e-15	-4.77108e-15
72	117	117	116	118	117	0.707107	117.707	116.293	-3.25	-3.63262	-2.86738	0	4.77108e-15	-4.77108e-15
74	119	119	117	119	118.5	0.866025	119.366	117.634	-1.75	-1.9737	-1.5263	0	4.77108e-15	-4.77108e-15
76	117	118	116	118	117.25	0.829156	118.079	116.421	-3	-3.26057	-2.73943	0	4.77108e-15	-4.77108e-15
78	118	119	117	118	118	0.707107	118.707	117.293	-2.25	-2.63262	-1.86738	0	4.77108e-15	-4.77108e-15
80	119	120	119	120	119.5	0.5	120	119	-0.75	-1.33972	-0.160275	0	4.77108e-15	-4.77108e-15
82	127	125	124	122	124.5	1.80278	126.303	122.697	4.25	4.96305	3.53695	0.118906	0.138856	0.0989564
84	137	138	138	134	136.75	1.63936	138.389	135.111	16.5	17.0496	15.9504	0.461636	0.477013	0.446258
86	148	139	137	142	141.5	4.15331	145.653	137.347	21.25	24.3136	18.1864	0.594531	0.680243	0.508818
88	150	148	141	146	146.25	3.34477	149.595	142.905	26	28.255	23.745	0.727426	0.790517	0.664334
90	147	148	143	149	146.75	2.27761	149.028	144.472	26.5	27.6879	25.3121	0.741415	0.774649	0.70818
92	144	146	153	155	149.5	4.60977	154.11	144.89	29.25	32.77	25.73	0.818354	0.916837	0.71987
94	156	154	148	148	151.5	3.57071	155.071	147.929	31.25	33.731	28.769	0.87431	0.943723	0.804897
96	157	154	156	149	154	3.08221	157.082	150.918	33.75	35.7425	31.7575	0.944255	1	0.888509
98	156	149	154	145	151	4.30116	155.301	146.699	30.75	33.9614	27.5386	0.860321	0.95017	0.770471
100	156	155	156	154	155.25	0.829156	156.079	154.421	35	34.7394	35.2606	0.979227	0.971937	0.986517
0.2% Ara	A537								Set Zero			Fractional Maximum
Time (min)	n1	n2	n3	n4	avg	sd	(+SD)	(-SD)	avg	(+SD)	(-SD)	avg	(+SD)	(-SD)
60	116	119	119	118	118	1.22474	119.225	116.775	0	-4.12115e-13	4.12115e-13	0	-1.03518e-14	1.03518e-14
62	115	120	120	116	117.75	2.27761	120.028	115.472	-0.25	0.802864	-1.30286	0	-1.03518e-14	1.03518e-14
64	114	118	118	118	117	1.73205	118.732	115.268	-1	-0.492694	-1.50731	0	-1.03518e-14	1.03518e-14
66	117	118	118	118	117.75	0.433013	118.183	117.317	-0.25	-1.04173	0.541732	0	-1.03518e-14	1.03518e-14
68	117	115	118	116	116.5	1.11803	117.618	115.382	-1.5	-1.60671	-1.39329	0	-1.03518e-14	1.03518e-14
70	114	117	119	115	116.25	1.92029	118.17	114.33	-1.75	-1.05446	-2.44554	0	-1.03518e-14	1.03518e-14
72	116	116	119	116	116.75	1.29904	118.049	115.451	-1.25	-1.17571	-1.32429	0	-1.03518e-14	1.03518e-14
74	115	116	117	116	116	0.707107	116.707	115.293	-2	-2.51764	-1.48236	0	-1.03518e-14	1.03518e-14
76	116	117	118	117	117	0.707107	117.707	116.293	-1	-1.51764	-0.482362	0	-1.03518e-14	1.03518e-14
78	119	118	118	115	117.5	1.5	119	116	-0.5	-0.224745	-0.775255	0	-1.03518e-14	1.03518e-14
80	118	115	121	119	118.25	2.16506	120.415	116.085	0.25	1.19032	-0.690319	0	-1.03518e-14	1.03518e-14
82	126	123	126	120	123.75	2.48747	126.237	121.263	5.75	7.01272	4.48728	0.144433	0.176151	0.112715
84	135	133	142	130	135	4.41588	139.416	130.584	17	20.1911	13.8089	0.427019	0.507176	0.346862
86	138	139	143	144	141	2.54951	143.55	138.45	23	24.3248	21.6752	0.577732	0.611008	0.544455
88	145	139	145	151	145	4.24264	149.243	140.757	27	30.0179	23.9821	0.678207	0.754012	0.602401
90	148	144	153	154	149.75	4.02337	153.773	145.727	31.75	34.5486	28.9514	0.797521	0.867819	0.727223
92	155	140	155	158	152	7.03562	159.036	144.964	34	39.8109	28.1891	0.854038	1	0.708076
94	162	142	155	142	150.25	8.61322	158.863	141.637	32.25	39.6385	24.8615	0.81008	0.995669	0.624491
96	149	147	150	143	147.25	2.68095	149.931	144.569	29.25	30.7062	27.7938	0.734724	0.771302	0.698146
98	146	150	156	148	150	3.74166	153.742	146.258	32	34.5169	29.4831	0.8038	0.867022	0.740579
100	148	152	155	142	149.25	4.86698	154.117	144.383	31.25	34.8922	27.6078	0.784961	0.87645	0.693473
